# Supplementary material for: Nuclear Lamins and Emerin Are Differentially Expressed in Osteosarcoma Cells and Scale with Tumor Aggressiveness
Source: Cancers (Basel). 2020 Feb 13;12(2):443. doi: 10.3390/cancers12020443 (PMC7073215; doi:10.3390/cancers12020443)
Supplement: Supplementary file 1 [file cancers-12-00443-s001.zip]

Archive with 3 entries (3 files):
- Supplementary figure 3.jpg
- Supplementary figure 1.jpg
- Supplementary figure 2.jpg
